# Supplementary material for: aCPSF1 cooperates with terminator U-tract to dictate archaeal transcription termination efficacy
Source: eLife. 2021 Dec 29;10:e70464. doi: 10.7554/eLife.70464 (PMC8716108; doi:10.7554/eLife.70464)
Supplement: Figure 3—source data 1. [file elife-70464-fig3-data1.zip]

Archive with 21 entries (20 files):
- Figure 3-source data 1/
- Figure 3-source data 1/Figure 3A-T0204-Labeled.tif
- Figure 3-source data 1/Figure 3A-T0204-Original·.tif
- Figure 3-source data 1/Figure 3A-T0400-Labeled.tif
- Figure 3-source data 1/Figure 3A-T0400-Original.tif
- Figure 3-source data 1/Figure 3A-T0457-Labeled.tif
- Figure 3-source data 1/Figure 3A-T0457-Original.tif
- Figure 3-source data 1/Figure 3A-T0476-Labeled.tif
- Figure 3-source data 1/Figure 3A-T0476-Original.tif
- Figure 3-source data 1/Figure 3A-T1149-Labeled.tif
- Figure 3-source data 1/Figure 3A-T1149-Original.tif
- Figure 3-source data 1/Figure 3A-T1579 Figure 3B-T0229-Labeled.tif
- Figure 3-source data 1/Figure 3A-T1579 Figure 3B-T0229-Original.tif
- Figure 3-source data 1/Figure 3B-T0911-Labeled.tif
- Figure 3-source data 1/Figure 3B-T0911-Original.tif
- Figure 3-source data 1/Figure 3B-T1224-Labeled.tif
- Figure 3-source data 1/Figure 3B-T1224-Original.tif
- Figure 3-source data 1/Figure 3C-T1406 T1697-Labeled.tif
- Figure 3-source data 1/Figure 3C-T1406 T1697-Original.tif
- Figure 3-source data 1/Figure 3C-T1710-Labeled.tif
- Figure 3-source data 1/Figure 3C-T1710-Original.tif
