# Supplementary material for: aCPSF1 cooperates with terminator U-tract to dictate archaeal transcription termination efficacy
Source: eLife. 2021 Dec 29;10:e70464. doi: 10.7554/eLife.70464 (PMC8716108; doi:10.7554/eLife.70464)
Supplement: Figure 3—figure supplement 1—source data 1. [file elife-70464-fig3-figsupp1-data1.zip]

Archive with 7 entries (6 files):
- Figure 3-figure supplement 1-source data 1/
- Figure 3-figure supplement 1-source data 1/Figure 3-figure supplement 1-T0901-Labeled.tif
- Figure 3-figure supplement 1-source data 1/Figure 3-figure supplement 1-T0901-Original.tif
- Figure 3-figure supplement 1-source data 1/Figure 3-figure supplement 1-T1100 T1697-Labeled.tif
- Figure 3-figure supplement 1-source data 1/Figure 3-figure supplement 1-T1100 T1697-Original.tif
- Figure 3-figure supplement 1-source data 1/Figure 3-figure supplement 1-T1149-Labeled.tif
- Figure 3-figure supplement 1-source data 1/Figure 3-figure supplement 1-T1149-Original.tif
