# Supplementary material for: aCPSF1 cooperates with terminator U-tract to dictate archaeal transcription termination efficacy
Source: eLife. 2021 Dec 29;10:e70464. doi: 10.7554/eLife.70464 (PMC8716108; doi:10.7554/eLife.70464)
Supplement: Figure 4—source data 1. [file elife-70464-fig4-data1.zip]

Archive with 25 entries (24 files):
- Figure 4-source data 1/
- Figure 4-source data 1/Figure 4A-T0204 24nt-Labeled.tif
- Figure 4-source data 1/Figure 4A-T0204 24nt-Original.tif
- Figure 4-source data 1/Figure 4A-T0204 36nt 30nt-Labeled.tif
- Figure 4-source data 1/Figure 4A-T0204 36nt 30nt-Original.tif
- Figure 4-source data 1/Figure 4A-T0204-18nt-Labeled.tif
- Figure 4-source data 1/Figure 4A-T0204-18nt-Original.tif
- Figure 4-source data 1/Figure 4B-T0204-18nt- Labeled.tif
- Figure 4-source data 1/Figure 4B-T0204-18nt- Original.tif
- Figure 4-source data 1/Figure 4B-T0204-18nt-M1-Labeled.tif
- Figure 4-source data 1/Figure 4B-T0204-18nt-M1-Original.tif
- Figure 4-source data 1/Figure 4B-T0204-18nt-M2-Labeled.tif
- Figure 4-source data 1/Figure 4B-T0204-18nt-M2-Original.tif
- Figure 4-source data 1/Figure 4B-T0204-18nt-M3-Labeled.tif
- Figure 4-source data 1/Figure 4B-T0204-18nt-M3-Original.tif
- Figure 4-source data 1/Figure 4C-T0229-18nt- Labeled.tif
- Figure 4-source data 1/Figure 4C-T0229-18nt- Original.tif
- Figure 4-source data 1/Figure 4C-T0229-18nt-M1 M2-Labeled.tif
- Figure 4-source data 1/Figure 4C-T0229-18nt-M1 M2-Original.tif
- Figure 4-source data 1/Figure 4D-T0204 DU3-Labeled.tif
- Figure 4-source data 1/Figure 4D-T0204 DU3-Original.tif
- Figure 4-source data 1/Figure 4D-T0204 DU4-Labeled.tif
- Figure 4-source data 1/Figure 4D-T0204 DU4-Original.tif
- Figure 4-source data 1/Figure 4D-T0204 DU5-Labeled.tif
- Figure 4-source data 1/Figure 4D-T0204 DU5-Original.tif
