# Supplementary material for: aCPSF1 cooperates with terminator U-tract to dictate archaeal transcription termination efficacy
Source: eLife. 2021 Dec 29;10:e70464. doi: 10.7554/eLife.70464 (PMC8716108; doi:10.7554/eLife.70464)
Supplement: Figure 4—figure supplement 1—source data 1. [file elife-70464-fig4-figsupp1-data1.zip]

Archive with 11 entries (10 files):
- Figure 4-figure supplement 1-source data 1/
- Figure 4-figure supplement 1-source data 1/Figure 4-figure supplement 1A-T0400-24nt 18nt-Labeled.tif
- Figure 4-figure supplement 1-source data 1/Figure 4-figure supplement 1A-T0400-24nt 18nt-Original.tif
- Figure 4-figure supplement 1-source data 1/Figure 4-figure supplement 1A-T0400-36nt 30nt-Labeled.tif
- Figure 4-figure supplement 1-source data 1/Figure 4-figure supplement 1A-T0400-36nt 30nt-Original.tif
- Figure 4-figure supplement 1-source data 1/Figure 4-figure supplement 1B-T0400-18nt M1-Labeled.tif
- Figure 4-figure supplement 1-source data 1/Figure 4-figure supplement 1B-T0400-18nt M1-Original.tif
- Figure 4-figure supplement 1-source data 1/Figure 4-figure supplement 1B-T0400-18nt M2 M3-Labeled.tif
- Figure 4-figure supplement 1-source data 1/Figure 4-figure supplement 1B-T0400-18nt M2 M3-Original.tif
- Figure 4-figure supplement 1-source data 1/Figure 4-figure supplement 1B-T0400-18nt-Labeled.tif
- Figure 4-figure supplement 1-source data 1/Figure 4-figure supplement 1B-T0400-18nt-Original.tif
