# Supplementary material for: aCPSF1 cooperates with terminator U-tract to dictate archaeal transcription termination efficacy
Source: eLife. 2021 Dec 29;10:e70464. doi: 10.7554/eLife.70464 (PMC8716108; doi:10.7554/eLife.70464)
Supplement: Figure 4—figure supplement 3—source data 1. [file elife-70464-fig4-figsupp3-data1.zip]

Archive with 3 entries (2 files):
- Figure 4-figure supplement 2-source data 1/
- Figure 4-figure supplement 2-source data 1/Figure 4-figure supplement 2-Labeled.tif
- Figure 4-figure supplement 2-source data 1/Figure 4-figure supplement 2-Original.tif
