# Supplementary material for: aCPSF1 cooperates with terminator U-tract to dictate archaeal transcription termination efficacy
Source: eLife. 2021 Dec 29;10:e70464. doi: 10.7554/eLife.70464 (PMC8716108; doi:10.7554/eLife.70464)
Supplement: Figure 6—figure supplement 1—source data 1. [file elife-70464-fig6-figsupp1-data1.zip]

Archive with 5 entries (4 files):
- Figure 6-figure supplement 1-source data 1/
- Figure 6-figure supplement 1-source data 1/Figure 6D-MMP0400 Figure 6-figure supplement 1-MMP0901 MMP1149-Labeled.tif
- Figure 6-figure supplement 1-source data 1/Figure 6D-MMP0400 Figure 6-figure supplement 1-MMP0901 MMP1149-Original.tif
- Figure 6-figure supplement 1-source data 1/Figure 6D-MMP1710 1406 Figure 6-figure supplement-MMP1224-Labeled.tif
- Figure 6-figure supplement 1-source data 1/Figure 6D-MMP1710 1406 Figure 6-figure supplement-MMP1224-Original.tif
