# Supplementary material for: aCPSF1 cooperates with terminator U-tract to dictate archaeal transcription termination efficacy
Source: eLife. 2021 Dec 29;10:e70464. doi: 10.7554/eLife.70464 (PMC8716108; doi:10.7554/eLife.70464)
Supplement: Figure 6—figure supplement 2—source data 1. [file elife-70464-fig6-figsupp2-data1.zip]

Archive with 9 entries (8 files):
- Figure 6-figure supplement 2-source data 1/
- Figure 6-figure supplement 2-source data 1/Figure 6- figure supplement 2 +RNase- aCPSF1 ΔKH-aCPSF1-Labeled.tif
- Figure 6-figure supplement 2-source data 1/Figure 6- figure supplement 2 +RNase- aCPSF1 ΔKH-aCPSF1-Original.tif
- Figure 6-figure supplement 2-source data 1/Figure 6- figure supplement 2 +RNase-RpoD-Labeled.tif
- Figure 6-figure supplement 2-source data 1/Figure 6- figure supplement 2 +RNase-RpoD-Original.tif
- Figure 6-figure supplement 2-source data 1/Figure 6- figure supplement 2 -RNase- aCPSF1 ΔKH-aCPSF1-Labeled.tif
- Figure 6-figure supplement 2-source data 1/Figure 6- figure supplement 2 -RNase- aCPSF1 ΔKH-aCPSF1-Original.tif
- Figure 6-figure supplement 2-source data 1/Figure 6- figure supplement 2 -RNase-RpoD-Labeled.tif
- Figure 6-figure supplement 2-source data 1/Figure 6- figure supplement 2 -RNase-RpoD-Original.tif
