# Supplementary material for: aCPSF1 cooperates with terminator U-tract to dictate archaeal transcription termination efficacy
Source: eLife. 2021 Dec 29;10:e70464. doi: 10.7554/eLife.70464 (PMC8716108; doi:10.7554/eLife.70464)
Supplement: Figure 6—figure supplement 3—source data 1. [file elife-70464-fig6-figsupp3-data1.zip]

Archive with 9 entries (8 files):
- Figure 6-figure supplement 3-source data 1/
- Figure 6-figure supplement 3-source data 1/Figure 6- figure supplement 3A-Labeled.tif
- Figure 6-figure supplement 3-source data 1/Figure 6- figure supplement 3A-Original.tif
- Figure 6-figure supplement 3-source data 1/Figure 6-figure supplement 3C-MMP0457 MMP0229-Labeled.tif
- Figure 6-figure supplement 3-source data 1/Figure 6-figure supplement 3C-MMP0457 MMP0229-Original.tif
- Figure 6-figure supplement 3-source data 1/Figure 6-figure supplement 3C-MMP114 MMP1149 MMP1242-Labeled.tif
- Figure 6-figure supplement 3-source data 1/Figure 6-figure supplement 3C-MMP114 MMP1149 MMP1242-Original.tif
- Figure 6-figure supplement 3-source data 1/Figure 6-figure supplement 3C-MMP1710-Labeled.tif
- Figure 6-figure supplement 3-source data 1/Figure 6-figure supplement 3C-MMP1710-Original.tif
